# Supplementary material for: Construction and validation of a progression prediction model for locally advanced rectal cancer patients received neoadjuvant chemoradiotherapy followed by total mesorectal excision based on machine learning
Source: Front Oncol. 2024 Jan 24;13:1231508. doi: 10.3389/fonc.2023.1231508 (PMC10849061; doi:10.3389/fonc.2023.1231508)
Supplement: Supplementary file 1 [file DataSheet_1.csv]

	variable	P value
	Gender	0.5634
	age	0.7242
	hypertension	0.8753
	smoking history	0.816
First hospitalization	cricumferential invasion	0.0713
	Staining blood on fingertips	0.3388
	CEA£¨ng/ml£©	0.2807
	CA-724(U/ml)	0.8822
	ferroprotein	0.0841
	¦Â2-microglobulin	0.9799
	white blood cell	0.4589
	neutrophil	0.2595
	lymphocyte	0.7781
	albumin	0.9196
	Ulcer type	0.6689
	Cauliflower type	0.6375
	Intestinal stenosis	0.1375
	Distance between tumor and anal margin	0.3593
	tumor size	0.2758
	cricumferential invasion	0.4308
	N	0.7656
	cTNM	0.2836
First hospitalization MRI	ADCÖµ	0.537
	cricumferential invasion	0.1239
	Ulcer type	0.5423
	Intestinal stenosis	0.2288
	Distance between tumor and anal margin	0.0648
	tumor size	0.9407
	N	0.4477
	M	0.9036
preoperative	ADC	0.923
	CEA	0.4141
	CA-199	0.9099
	CA-724	0.7565
	¦Â2-microglobulin	0.1094
	white blood cell	0.665
	neutrophil	0.4039
	lymphocyte	0.5084
	Platelets	0.2553
	albumin	0.2251
Postoperative pathology	tumor size	0.9229
	invasion depth	0.1386
	vessel invasion	0.6558
	perineural invasion	0.7393
	MLH1	0.8726
