# Supplementary material for: Construction and validation of a progression prediction model for locally advanced rectal cancer patients received neoadjuvant chemoradiotherapy followed by total mesorectal excision based on machine learning
Source: Front Oncol. 2024 Jan 24;13:1231508. doi: 10.3389/fonc.2023.1231508 (PMC10849061; doi:10.3389/fonc.2023.1231508)
Supplement: Supplementary file 2 [file DataSheet_2.csv]

				First hospitalization																		First hospitalization MRI								preoperative										Postoperative pathology					outcome
Gender	age	hypertension	smoking history	cricumferential invasion	Staining blood on fingertips	CEA��ng/ml��	CA-724(U/ml)	ferroprotein	��2-microglobulin	white blood cell	neutrophil	lymphocyte	albumin	Ulcer type	Cauliflower type	Intestinal stenosis	Distance between tumor and anal margin	tumor size	cricumferential invasion	N	cTNM	ADCֵ	cricumferential invasion	Ulcer type	Intestinal stenosis	Distance between tumor and anal margin	tumor size	N	M	ADC	CEA	CA-199	CA-724	��2-microglobulin	white blood cell	neutrophil	lymphocyte	Platelets	albumin	tumor size	invasion depth	vessel invasion	perineural invasion	MLH1	progression
1	0.026339403	0	0.225766311	0.698126343	0.2	0.009722801	0.166991629	0.10186298	0.420942976	0.439482535	0.047267188	0.211030343	0.854837538	0	0	0.977423369	0.463009909	0.152817731	0.890324301	0.680004148	0.933333333	0.000324123	0.762300645	1	0.922576631	0.392525955	0.173235315	0.528388569	0	0.000395374	0.016286424	0.046462821	0.068808174	0.336599003	0.318630954	0.253044086	0.253833211	0.432587851	0.495077465	0.026240589	1	0	0.30318968	1	1
0	0.4	0	0	0.75	0	0.000925069	0.134678715	0.150335911	0.408268734	0.290946786	0.022384306	0.193647541	0.774319066	1	0	0.9	0.047058824	0.122379327	0.857142857	0.666666667	1	0.154351159	0.375	1	0.9	0.337837838	0.177369588	0.333333333	0	0.000296557	0.006566604	0.034702381	0.077298733	0.171428571	0.016267943	0.002034588	0.096514745	0.568739054	0.72983871	0.002083333	0.5	0	0.2	0.9	0
1	0.8	0	1	0.775	0	0.018254702	0.05246988	0.01552795	0.524547804	0.679336558	0.09054326	0.173155738	0.69844358	0.5	0.2	0	0.264705882	0.478303267	1	0.666666667	1	1.06E-06	0.49375	1	1	0.372972973	0.561040068	0.666666667	0	1.15E-06	0.034357411	0.162738095	0.057999592	0.408571429	0.322488038	0.289928789	0.136729223	0.369527145	0.443548387	0.1	1	0.2	0.4	0.9	1
1	0.560182311	0	0	0.555231395	0	0.012235412	0.124793002	0.159735793	0.362903759	0.502609169	0.062419468	0.16613766	0.802370645	1	0	0.979915856	0.244448502	0.084759286	0.507473421	0.653946709	1	0.037682333	0.418934064	0.920084144	0.979915856	0.372722816	0.080105488	0.627167851	0	0.000567654	0.016544131	0.122844133	0.065673854	0.355096164	0.398169615	0.3520254	0.151907305	0.391538295	0.726446652	0.03673328	1	0	0.819242708	0.9	1
1	0.655288259	0	0	0.614032033	0	0.018862305	0.102009901	0.156594258	0.478602996	0.475480745	0.053841519	0.215584123	0.812661285	1	0	0.958533806	0.120510777	0.089069186	0.842333502	0.640404744	1	0.076798397	0.465707299	1	0.958533806	0.198414925	0.128099836	0.194891112	0.58533806	0.000384972	0.033247397	0.095473244	0.316692366	0.479876461	0.190388943	0.123344257	0.243970884	0.389929016	0.785689925	0.056099645	0.70733097	0	0.041466194	0.958533806	1
1	0.816666667	0	1	1	0	0.019966081	0.197389558	0.02057295	0.436692506	0.266758811	0.026911469	0.129098361	0.809338521	0	0	1	0.429411765	0.171136031	1	0.666666667	1	0.000698496	1	0	1	0.540540541	0.121673554	0.666666667	0	0.000232225	0.050422139	0	0.016346547	0.403571429	0.074641148	0.083418108	0.056300268	0.198774081	0.612903226	0.058333333	1	0	0	0.9	0
1	0.966666667	1	0	0.528	0.4	0.006259636	0.144678715	0.173004183	0.436434109	0.465791292	0.057545272	0.136782787	0.823346303	0.9	0	0.8	0.265411765	0.148805461	0.728571429	0.5	0.933333333	0.100322726	0.60375	0.9	0.9	0.337837838	0.095332951	0.333333333	0.1	0.000305225	0.101946529	0.141761905	0.138884348	0.372857143	0.326028708	0.275890132	0.201340482	0.459303853	0.653629032	0.182291667	1	0.1	0.1	0.9	1
1	0.383333333	0	1	0.65	0	0.003900709	0.07186747	0.072860946	0.483204134	0.644091223	0.074949698	0.281762295	0.807392996	0	1	0.9	0.541176471	0.222318381	1	0.333333333	1	0.00026427	0.46875	1	0.9	0.386418919	0.156257449	0.466666667	0	0.00038502	0.04022045	0.07172619	0.064977523	0.4	0.485167464	0.391658189	0.297587131	0.430823117	0.649193548	0.041666667	1	0.1	0.4	1	1
1	0.708553823	0	1	0.747566147	0	0.015104419	0.056727085	0.02811087	0.515474075	0.671601235	0.087120928	0.196991709	0.722354798	0.390264588	0.375576659	0.197523741	0.32538311	0.422122053	1	0.593509726	1	5.88E-05	0.488263229	1	0.978052918	0.375923966	0.472202093	0.622772502	0	8.54E-05	0.035644177	0.142763637	0.059531044	0.40669025	0.358191426	0.312255424	0.172032841	0.382979822	0.4886815	0.087197535	1	0.178052918	0.4	0.921947082	1
0.456150332	0.291230066	0	0	0.707473235	0	0.021694949	0.214143785	0.2280974	0.521145664	0.340219652	0.038646243	0.130860469	0.707694795	0	0	0.908769934	0.448914647	0.166485668	0.904637162	0.640292331	0.659643134	0.000192482	0.717981208	0.954384967	0.945615033	0.411947455	0.160986634	0.4822817	0	0.000331047	0.026986342	0.042531321	0.048674002	0.445295725	0.187074798	0.172424379	0.093739123	0.337727242	0.300720113	0.388880248	1	0	0.1	0.9	1
1	0.433333333	1	0	0.67	1	0.002929386	0.042570281	0.179870706	0.382428941	0.368348307	0.041373239	0.153688525	0.943579767	1	0	1	0.464705882	0.063871282	0.571428571	0.666666667	1	0.00076923	0.54125	1	0.7	0.567567568	0.104964744	0.666666667	0	0.0009176	0.012898687	0.082261905	0.013690233	0.296428571	0.075598086	0.060020346	0.077747989	0.577495622	0.935483871	0.00625	0.5	0	0	1	0
1	0.116666667	0	1	0.75	0.2	0.036139377	0.021084337	0.038091013	0.335917313	0.496199032	0.052816901	0.25307377	0.877431907	0	0	0.9	0.235294118	0.213737201	0.857142857	0.6	0.933333333	0.000352592	0.71875	1	1	0.27027027	0.153675938	0.5	0	0.000395375	0.044793621	0.0525	0.009910094	0.3825	0.288995215	0.245167854	0.131367292	0.44614711	0.10483871	0.078125	1	0	1	1	1
1	0.583333333	1	0	0.678	0	0.003391921	0.135943775	0.132969958	0.45994832	0.442294402	0.052816901	0.18442623	0.770428016	1	0	1	0.541176471	0.093125305	1	0.333333333	1	0.010368267	0.59375	1	1	0.789189189	0.098559701	0.333333333	0	0	0.026500938	0.036785714	0.065284021	0.55	0.275598086	0.216683622	0.193029491	0.439579685	0.588709677	0.005	1	0	0	0.9	1
0	0.509383893	0	0	0.698825213	0.208739329	0.034862529	0.1488811	0.139602182	0.425986968	0.358277488	0.042435767	0.132389863	0.75379226	0.156554497	0.582521343	0.8	0.216376636	0.122818038	0.841608667	0.674644233	0.965210112	0.127654686	0.697300352	1	0.952184832	0.205655178	0.151992868	0.528851499	0.152184832	0.047979651	0.073776294	0.04671785	0.087095352	0.473491067	0.349959505	0.322101031	0.16655782	0.624246057	0.587828697	0.319334926	1	0.1	0.2	0.952184832	1
0.32936213	0.382340533	0	0	0.681464631	0.234127574	0.015135104	0.162342211	0.066934155	0.489490792	0.442998388	0.049294301	0.193800734	0.81520127	0.268255148	0.530553491	0.832936213	0.222568145	0.120845157	0.956887566	0.668902126	1	0.349998389	0.613244601	1	0.834127574	0.301222556	0.185315548	0.219574754	0	0.329362915	0.021578779	0.061607601	0.033787479	0.340206716	0.172301769	0.063871368	0.363887952	0.345750316	0.554499036	0.020957433	0.67063787	0	0.232936213	0.967063787	1
0	0.65	1	0	0.653	0.4	0.022812211	0.100763052	0.191121815	0.489922481	0.265376641	0.029678068	0.118852459	0.8307393	0.7	0	0	0.470588235	0.170390054	0.7	0.603333334	1	0.085359118	0.62875	1	0.8	0.441891892	0.171284796	0.436666667	0	0.000298982	0.05499531	0.030654762	0.004699632	0.925	0.199043062	0.054933876	0.44772118	0.152802102	0.637096774	0.058333333	1	1	0	1	0
1	0.633333333	1	1	1	1	0.004116559	0.064056225	0.013575865	0.61498708	0.460953697	0.044768612	0.242827869	0.69844358	1	0	1	0.488235294	0.153583618	1	0.666666667	1	0.000627762	0.385	0.8	0.8	0.75	0.102736903	0.666666667	0	0.000890072	0.030956848	0.082440476	0.21322027	0.260714286	0.081339713	0.042726348	0.160857909	0.529334501	0.60483871	0.027777778	0	0	0.2	1	0
1	0.166666667	0	1	0.745	1	0.0128893	0.047329317	0.04686272	0.438501292	0.881133379	0.098717304	0.332991803	0.945525292	1	0	0.9	0.058823529	0.18387372	0.942857143	0.54	1	0.002112923	0.4375	1	0.8	0.405405405	0.144512549	0.5	0	0.000485013	0.07054409	0.175375	0.069728239	0.355	0.970334928	1	0.091152815	0.463660245	0	0.128472222	1	0.2	0.5	1	1
1	0.566666667	0	0	0.658	0.3	0.001742214	0.013654618	0.248573964	0.708010336	0.762957844	0.106891348	0.179303279	0.836575875	0.4	0.2	1	0.823529412	0.124274744	0.828571429	0.673333334	0.866666667	0.304914072	0.61875	0.9	0.8	0.424864865	0.218907689	0.403333333	0	0.100540148	0.020286116	0.036488095	0.002962812	0.375	0.38277512	0.22889115	0.482573727	0.459281961	0.633064516	0.001041667	0.4	0	0	1	0
0.363710771	0.487889949	1	0	0.882885132	0.636289229	0.017096763	0.14850346	0.077753377	0.584904344	0.492423616	0.059858331	0.189641715	0.813755103	1	0	1	0.309118046	0.106350566	0.83638277	0.505131425	1	0.057989153	0.653402115	1	1	0.501999186	0.103513689	0.545429743	0	0.000115032	0.020606608	0.016182063	0.078122918	0.450011693	0.236020287	0.212152569	0.123088852	0.443758467	0.657983101	0.065182356	1	0	0	0.9	1
1	0.58395966	1	0	0.678469745	0	0.00380474	0.135676643	0.136728394	0.460191082	0.443281289	0.053005933	0.183425134	0.771012912	0.99248408	0.00187898	0.99812102	0.536445862	0.092713047	1	0.3395966	1	0.010173465	0.59187102	1	1	0.780327513	0.098261444	0.333333333	0	2.09E-08	0.026441449	0.038005933	0.064235877	0.547382849	0.27676683	0.217754048	0.191921245	0.438345679	0.588785442	0.006080414	1	0	0.00187898	0.88308918	1
0	0.6	0	0	0.803	0	0.01076164	0.529317269	0.132209406	0.581395349	0.852107809	0.125377264	0.158811475	0.686770428	0	0	1	0.517647059	0.833983423	1	0.666666667	1	0.000660477	0.80625	1	1	0.810810811	0.156401424	0.336666667	0	0.000232046	0.013719512	0.589821429	0.010625255	0.578571429	0.446889952	0.385554425	0.230563003	0.524956217	0.576612903	0.09375	1	0	0	1	0
0	0.117713679	0	0	0.786462739	0.922644221	0.011180812	0.1542946	0.054277548	0.483029446	0.520897965	0.065359871	0.1709968	0.823737965	0.909751592	0.02578526	0.88710737	0.186329658	0.119945904	0.752066164	0.671393965	0.991404913	0.085154882	0.807665264	1	0.91289263	0.27027027	0.158250415	0.457619927	0.2	0.000354929	0.04386928	0.119544742	0.094263727	0.371172391	0.173169397	0.152817775	0.110610865	0.295309798	0.568548387	0.095503147	1	0.1	0.2	1	1
1	0.416666667	0	1	0.775	0.5	0.002728955	0.044036145	0.124667258	0.524806202	0.324809952	0.036468813	0.146516393	0.846303502	1	0	1	0.341176471	0	0.285714286	0.666666667	0	1.09E-06	0.4475	1	0.7	0.540540541	0.040357346	0.3	0	9.91E-07	0.015830206	0.051071429	0.080098079	0.395714286	0.249760766	0.2034588	0.227882038	0.404553415	0.745967742	0.010416667	0.5	0	0	1	0
0	0.683333333	0	0	0.703	0	0.052728955	0.142991968	0.091215617	0.366925065	0.324809952	0.038983903	0.113729508	0.700389105	0	1	0.8	0.176470588	0.115440029	0.871428571	0.643333334	1	0.173963033	0.6125	1	0.9	0.135135135	0.164822107	0.476666667	0.1	0.100112767	0.12793152	0	0.083827135	0.560714286	0.493779904	0.452695829	0.222520107	0.997810858	0.608870968	0.013020833	1	0.1	0.2	0.9	1
0	0.45	1	0	0.75	0	0.004193648	0.030120482	0.011078717	0.493540052	0.348306842	0.872484909	0.12295082	0.706225681	1	0	1	0.294117647	0.15650902	1	0.666666667	1	0.00071618	0.6875	1	1	0.540540541	0.134219086	0.37	0	0.000253014	0.016064728	0.022261905	0.067940335	0.285714286	0.587559809	0.650050865	0.00536193	0.524956217	0.576612903	0.033333333	1	0	0	0.9	0
1	0.25002001	0	0.333233285	0.772003302	0.133323328	0.017717453	0.126307622	0.037152857	0.435846175	0.677290476	0.082750971	0.255123258	0.773654986	0	0.666766715	0.966676672	0.403946875	0.115437062	0.952395245	0.644451115	0.977784448	0.000118202	0.672909788	1	0.933323328	0.584281352	0.085871067	0.388872214	0	0.000132351	0.051830324	0.067938825	0.059747295	0.37273663	0.330468743	0.268229978	0.224321365	0.510371575	0.373696256	0.058446121	1	0	0.599939971	1	1
0	0.566666667	1	0	0.753	1	0.035723096	0.008032129	0.121219419	0.341085271	0.501727713	0.064386318	0.168032787	0.789883268	0	0	0.7	0.357647059	0.219892735	0.714285714	0.666666667	1	9.37E-06	0.66	1	0.8	0.608108108	0.131251323	0.666666667	0	0.000398001	0.032246717	0.082202381	0.010216592	0.285714286	0.084210526	0.05595117	0.171581769	0	0.665322581	0.017777778	1	0	0	1	0
1	0.616666667	1	1	0.548	0	0.003592353	0.084116466	0.536062872	0.431524548	0.334485142	0.039612676	0.125	0.791828794	0.7	0	0.9	0.529411765	0.196928328	0.9	0.666666667	0.9	0.092363739	0.4475	0.8	1	0.608108108	0.172043098	0.666666667	0	2.75E-06	0.023921201	0.034821429	0.023181447	0.592857143	0.333971292	0.216683622	0.345844504	0.279772329	0.346774194	0.190972222	1	0	0.1	0.9	0
1	0.283333333	0	0	1	0	0.108618563	0.014056225	0.004297123	0.343669251	0.380787837	0.042630785	0.163934426	0.785992218	1	0	1	0.258823529	0.056557777	1	0.666666667	1	0.00077984	0.375	1	1	0.5	0.053167433	0.333333333	0	0.000322682	0.04620075	0.044761905	0.004290969	0.25	0.196172249	0.135300102	0.150134048	0.568739054	0.504032258	0.015625	1	0	0	0.9	0
0	0.583333333	1	0	1	1	0.005858773	0.018674699	0.140664216	0.513436692	0.411195577	0.058978873	0.096311475	1	1	0	1	0.176470588	0.167498781	0.75	0.636666667	1	0.085291132	0.50375	0.8	0.8	0.472972973	0.1481676	0.37	0	0.000396557	0.139939025	0.070190476	0.044942787	0.542142857	0.305550239	0.253001017	0.213672922	0.343301226	0.604032258	0.03125	1	0	1	1	0
1	0.45	0	1	0.8	0	0.02400555	0.497590361	0.067993409	0.571059432	0.421561852	0.052816901	0.092213115	0.663424125	1	0	1	0.3	0.413944417	1	0.666666667	1	0.773651636	0.53125	0	1	0.493243243	1	0.433333333	0	0.100383214	0.055816135	0.018154762	0.018083367	0.428571429	0.15215311	0.128179044	0.08310992	0.207530648	0.330645161	0.021701389	0	0	0	1	0
1	0.562418012	0	1	0.703725404	0	0.010070102	0.063530323	0.048219039	0.500973777	0.659239782	0.081651861	0.235082846	0.760566185	0.214901615	0.656157416	0.513177093	0.422348519	0.332341512	1	0.476601076	1	0.000151141	0.479495081	1	0.942980323	0.380639808	0.330234326	0.552627313	0	0.000220031	0.037700497	0.110843401	0.061978386	0.403684028	0.415247321	0.347934564	0.228449883	0.40447791	0.560806594	0.066738522	1	0.142980323	0.4	0.957019677	1
1	0.566666667	0	0	0.75	1	0.002559359	0.027710843	0.011243504	0.42377261	0.390463027	0.043636821	0.175204918	0.803501946	1	0	1	0.405882353	0.093125305	1	0.333333333	1	0.100795755	0.635	1	1	0.493243243	0.143951968	0	0	0.001237842	0.019465291	0.056071429	0.028197793	0.3	0.26507177	0.269582909	0.08310992	0.367338004	0.592741935	0.019444444	0.5	0	0	1	0
0	0.466666667	0	0	0.675	0	0.15890996	0.149819277	0.086441881	0.44005168	0.465169316	0.052552817	0.150614754	0.803501946	1	0	1	0.529411765	0.135329839	0.885714286	0.71	1	0.085277738	0.59375	1	1	0.675675676	0.176876678	0.403333333	0	0.000291227	0.066053002	0.082047619	0.104852881	0.303928571	0.203349282	0.143336724	0.170241287	0.496037653	0.720564516	0.020833333	1	0	0.2	1	0
0.060225472	0.451400974	0.939774528	0	0.986449269	0.939774528	0.023979789	0.15668407	0.054157853	0.64512601	0.51504306	0.063504619	0.188118382	0.838404231	1	0	0.993977453	0.165842564	0.117043422	0.747589144	0.603333334	1	0.091231479	0.681853862	1	0.993977453	0.325629972	0.109859183	0.654822324	0	0.000185752	0.017788179	0.013517449	0.082257928	0.396083508	0.218353484	0.208888627	0.096672761	0.449706847	0.689809616	0.099608427	1	0	0.006022547	0.9	1
1	0.233333333	0	1	0.77	1	0.032485353	0.045381526	0.242798834	0.399741602	0.394609537	0.037600604	0.222336066	0.844357977	0	1	0.9	0.147058824	0.144807411	1	0.733333333	1	7.60E-07	0.41625	1	0.8	0.283783784	0.08018001	0.266666667	0	5.96E-07	0.011139775	0.05625	0.035962403	0.301785714	0.515789474	0.458799593	0.246648794	0.511821366	0.725806452	0.022222222	0.5	0	0	1	0
0	0.328855305	0	0	0.716736027	1	0.008123675	0.093926307	0.110542953	0.484786547	0.393473824	0.044685087	0.16105549	0.805664658	0.359507901	0.640492099	0.83595079	0.176470588	0.091325083	0.724557368	0.666666667	1	0.030610688	0.708420034	1	0.83595079	0.162079037	0.229601322	0.627877682	0.71239368	0.000135731	0.0898971	0.0445747	0.058780191	0.445631183	0.444155905	0.348762498	0.36749012	0.398238685	0.545304722	0.025281195	1	0.676442889	0.71239368	0.93595079	1
0	0.65	0	0	0.678	0	0.025531915	0.052811245	0.117013563	0.442635659	0.382170007	0.036720322	0.216188525	0.811284047	0	0	0.8	0.288235294	0.077523159	1	0.4	1	8.86E-07	0.64375	0.7	0.9	0.22972973	0.178205028	0.333333333	0	7.43E-07	0.015009381	0.051071429	0.055680425	0.298214286	0.254545455	0.109867752	0.501340483	0.45709282	0.818548387	0.000833333	0.5	0	0	1	0
1	0.433333333	0	1	0.675	0.3	0.153592353	0.064859438	0.313347699	0.444444444	0.639253628	0.079602616	0.18954918	0.76848249	0	0	1	1	0.213395905	0.985714286	0.5	1	0.002227748	0.46875	0.9	0.8	0.329189189	0.144289764	0.466666667	0	0.000485795	0.057047373	0.071208333	0.061769514	0.345357143	0.248803828	0.164801628	0.198391421	0.332311734	0.584677419	0.056423611	0.8	0.2	0.5	0.9	1
1	0.4	0	1	0.675	1	0.03298489	0.075120482	0.174110787	0.442377261	0.574015204	0.067932596	0.216086065	0.80155642	0	0	0.9	0.286941177	0.161939786	0.864285714	0.6	0.866666667	0.002166986	0.4625	0.9	0.7	0.202702703	0.174697014	0.5	0	0.000705008	0.135623827	0.174958333	0.074560687	0.276428571	0.404401914	0.336826043	0.244504022	0.42469352	0.565322581	0.138888889	1	0.2	0.4	1	1
0	0.55	0	0	0.82	0.1	0.019289238	0.14439759	0.095467106	0.414211886	0.371527298	0.043624246	0.149897541	0.821595331	0.5	0.2	0.8	0.342	0.137123598	0.878571429	0.643333334	1	0.085196714	0.64375	1	0	0.432432432	0.391799316	0.666666667	0	0.000298006	0.035178236	0.091011905	0.077482632	0.367857143	0.56076555	0.312309257	0.670241287	0.535901926	0.463709677	0.111111111	1	0	0	1	0
0	0.7	0	0	0.783	0.2	0.046453901	0.019076305	0.096270757	0.442894057	0.259847961	0.030055332	0.112704918	0.822957198	1	0	1	0.358823529	0.252608484	1	0.666666667	1	0.085393319	1	1	0.9	0.418918919	0.27478195	0.333333333	0	0.000415692	0.038227017	0.049761905	0.013996731	0.407142857	0.106220096	0.102746694	0.08847185	0.417688266	0.717741935	0.033333333	1	0	1	1	0
1	0.616666667	0	1	1	1	0.01182547	0.057188755	0.108797059	1	0.538355218	0.072686117	0.129098361	0.737354086	1	0	1	0.276470588	0.083373964	0.142857143	0.666666667	1	7.40E-07	0.5725	1	1	0.385135135	0.208002406	0.333333333	0	0.000913012	0.038930582	0.128988095	0.006845116	0.503571429	0.21722488	0.17802645	0.190348525	0.338879159	0.77016129	0.027777778	1	0.1	0.3	1	0
1	0.548992023	0	0	0.5	0	0.017952651	0.089327893	0.14962119	0.393551669	0.519666375	0.0588025	0.219612751	0.794528996	1	0	1	0.267091925	0.052821959	0.594816119	0.666666667	1	0.000376856	0.375	0.938790428	1	0.359045136	0.075656909	0.408063815	0.387904277	0.000577064	0.023395917	0.09061639	0.246344492	0.398640733	0.30439696	0.266337897	0.145879187	0.341730283	0.833386629	0.022449601	0.806047861	0	0.612095723	0.938790428	1
1	0.583333333	0	1	0.5	0	0.010715387	0.081807229	0.462542781	0.718346253	0.432619212	0.040367203	0.233606557	0.79766537	0	0	1	0.176470588	0.170940273	0.764285714	0.666666667	1	0.000176763	0.525	1	1	0.675675676	0.079901529	0.666666667	0	0.000386539	0.071294559	0.096547619	0.066683694	0.85	0.25645933	0.163784334	0.27613941	0.380472855	0.653225806	0.01875	0.5	0.2	0.3	0.9	1
1	0.616666667	1	0	0.703	0	0.025362319	0.121726908	0.33299531	0.472868217	0.494816862	0.062877264	0.131147541	0.80155642	0.6	0.1	0.9	0.289411765	0.071184788	1	0.666666667	1	8.53E-07	0.49375	1	1	0.317567568	0.082686331	0.333333333	0	1.11E-06	0.023334897	0.10172619	0.00950143	0.410714286	0.337799043	0.273652085	0.134048257	0.373905429	0.592741935	0.0625	1	0	0.1	0	1
0	0.633333333	0	0	0.5	1	0.003530681	0.099598394	0.172689821	0.447803618	0.313752592	0.026408451	0.175717213	0.856031128	1	0	1	0.235294118	0.098000975	0.9	0.573333334	1	0.166271677	0.375	1	0	0.337837838	0.129047709	0.266666667	0	0.000419038	0.013602251	0.074880952	0.094912137	0.355714286	0.06507177	0.00508647	0.067024129	0.406523643	0.667741936	0.008333333	0.5	0	0.1	1	0
0	0.24485111	0.461479362	0	0.892295872	1	0.016943311	0.154936588	0.040211129	0.563237647	0.531498672	0.066253549	0.182691218	0.832235168	1	0	0.946147936	0.176470588	0.116392839	0.742857143	0.637439641	1	0.085174739	0.75481508	1	0.946147936	0.301451308	0.135733045	0.544601989	0.107704128	0.000285968	0.033150469	0.068802855	0.090534492	0.379394127	0.188145922	0.175049034	0.09754747	0.365982041	0.628094111	0.057174833	1	0.053852064	0.107704128	0.953852064	1
0	0.616666667	1	0	0	0	0	0	0	0	0	0	0	0	1	0	0.9	0.176470588	0.119425402	0.8	0.61	1	0.085205329	0.61875	1	1	0.067567568	0.128785381	0.236666667	0.1	0.000152379	0.134380863	0.143333333	0.02134246	0.589285714	0	0.01017294	0.018766756	0.165936953	0.552419355	0.0390625	1	0	0.2	0.9	1
1	0.416666667	0	1	0.545	0.5	0.006830096	0.043594378	1	0.403100775	0.471319972	0.045648893	0.24692623	0.807392996	0.5	0.1	0.9	0.352941176	0.126617991	0.65	0.573333333	1	0.002035551	0.375	1	0.6	0.472972973	0.115797623	0.333333333	0	0.000607884	0.034357411	0.14702381	0.061095219	0.175	0.418181818	0.314343845	0.329758713	0.638791594	0.77016129	0.002222222	0	0	0	1	0
1	0.366666667	0	1	0.7	0.5	0.013320999	0.037550201	0.069222969	0.472868217	0.329647547	0.03194165	0.170081967	0.661478599	1	0	1	0.411764706	0.168125305	0.782857143	0.666666667	0.9	0.092352506	0.4375	1	0.8	0.540540541	0.107777394	0.333333333	0	0.000727269	0.030605066	0.133035714	0.02143441	0.725	0.222009569	0.174974568	0.134048257	0.42206655	0.487903226	0.041666667	1	0	0.3	1	0
1	0.652701652	0	0	0.75232234	0.03023688	0.007007633	0.142205933	0.158070585	0.475597178	0.391198086	0.050751209	0.130220033	0.840693738	1	0	0.93023688	0.060651625	0.146277507	0.767434142	0.420904155	1	0.431566453	0.631546101	0.96976312	0.93023688	0.15556546	0.15307565	0.448834184	0.03023688	0.030512388	0.022235325	0.139119998	0.029026538	0.396213752	0.287592032	0.182377236	0.332630199	0.441708832	0.670963627	0.075012578	1	0	0.13023688	0.9	1
0	0.4	0	0	0.783	0.2	0.033533765	0.942168675	0.081138294	0.281653747	0.339322737	0.033576459	0.181352459	0.76459144	0.7	0	1	0.352941176	0.142809117	0.857142857	0.676666667	1	0.085367457	0.61875	1	0.9	0.464189189	0.176034275	0.403333333	0	0.000417202	0.050070356	0.167678571	0.61861463	0.167857143	0.004784689	0.021363174	0.032171582	0.439579685	0.556451613	0.041666667	1	0	0	1	0
1	0.333333333	0	1	0.77	0.5	0.018686401	0.043373494	0.066015972	0.581395349	0.510020733	0.058978873	0.182377049	0.721789883	1	0	1	0.547058824	1	0.714285714	0.666666667	1	0.010581968	0.5725	1	1	0.695945946	0.208002406	0.666666667	0	0.000727322	0.069066604	0.084940476	0.024417654	0.15	0.273684211	0.245167854	0.166219839	0.514010508	0.834677419	0.277777778	1	0	0	1	0
0	0.7	0	0	0.703	0	0.030018501	0.166465863	0.053973888	0.571059432	0.422944022	0.0611167	0.089139344	0.750972763	0.6	0.2	0.8	0.272941176	0.111172599	1	0.733333333	1	8.23E-07	0.64375	1	0.9	0.337837838	0.058180076	0.47	0	1.02E-06	0.016064728	0.117619048	0.026971802	0.503571429	0.077511962	0.06612411	0.08847185	0.246935201	0.669354839	0.00625	0.5	0	0	1	0
0	0.45	0	0	0.703	0	0.022957138	0.023092369	0.11003169	0.445994832	0.258465791	0.030432596	0.094262295	0.854085603	0	1	0.9	0.247058824	0.205363237	1	0.666666667	1	0.085131651	0.55	1	0.9	0.472972973	0.196306239	0.436666667	0	0.100198868	0.023452158	0.058154762	0.017470372	0.3675	0.064114833	0.070193286	0.075067024	0.411120841	0.762096774	0.014583333	1	0	1	1	0
0	0.433333333	1	0	1	1	0.02493062	0.155682731	0.046190899	0.656330749	0.521078093	0.0638833	0.192622951	0.838521401	1	0	1	0.176470588	0.113910288	0.742857143	0.603333334	1	0.085209839	0.6875	1	1	0.337837838	0.106345449	0.666666667	0	0.000180785	0.017237336	0.004404762	0.08546179	0.392857143	0.213397129	0.209562564	0.08310992	0.44614711	0.697580645	0.099583333	1	0	0	0.9	1
1	0.75	1	0	0.423	0	0.001541782	0.062851406	0.130095069	0.489147287	0.487906012	0.055331992	0.226434426	0.850194553	0	1	1	0.3	0.117503657	0.571428571	0.666666667	1	0.219874003	0.39375	1	0.7	0.405405405	0.201729083	0.236666667	0	0.10014364	0.008208255	0.040654762	0.032590928	0.377857143	0.314832536	0.251271617	0.260053619	0.474605954	0.717741935	0.015625	0	0	0.1	0.9	0
1	0.7	1	0	0.698	0.4	0.004024052	0.017871486	0.012143491	0.454780362	0.353835522	0.041750503	0.143442623	0.836575875	0	0	0.9	0.264705882	0.164115066	0.285714286	0.666666667	1	0.000506026	0.7225	1	0.8	0.371621622	0.092864781	0.333333333	0	0.000600031	0.012077861	0.036130952	0.004290969	0.421428571	0.31291866	0.284842319	0.150134048	0.489929947	0.838709677	0.002777778	0.5	0	0	1	0
0	0.478273215	0.562968046	0	0.314663007	0.131109586	0.009108538	0.074084814	0.031810985	0.213885923	0.167352734	0.020274282	0.060539672	0.352516436	0.737780828	0.131109586	0.856296805	0.218631318	0.125036926	0.85931148	0.636221917	1	0.085213458	0.643333047	1	0.956296805	0.165013882	0.158537563	0.133235771	0.056296805	8.63E-05	0.08518402	0.106914004	0.01460481	0.470662755	0.065659346	0.025733589	0.175770193	0.229080799	0.531272647	0.035648188	1	0	0.2	0.943703195	1
0	0.083333333	0	0	0.8	1	0.010098674	0.154297189	0.03508683	0.483462532	0.540428473	0.068284708	0.174180328	0.826848249	1	0	0.9	0.176470588	0.118520234	0.742857143	0.666666667	1	0.085144661	0.8125	1	0.9	0.27027027	0.160916423	0.44	0.2	0.000376103	0.046787054	0.123988095	0.094881488	0.367857143	0.166507177	0.145473042	0.109919571	0.297285464	0.568548387	0.020833333	1	0.1	0.2	1	1
1	0.533333333	0	1	0.5	0	0.007539315	0.154839358	0.152237292	0.620155039	0.411195577	0.046026157	0.162909836	0.758754864	1	0	1	0.058823529	0.152375183	0.757142857	0.673333334	1	0.069491073	0.0625	1	1	0.135135135	0.128148218	0.403333333	0	0.000481342	0.008794559	0.029166667	0.040355538	0.388571429	0.125358852	0.110885046	0.104557641	0.284150613	0.487903226	0.024305556	0.5	0	0.1	1	0
1	0.566666667	0	0	0.65	0.1	0.024702436	0.101546185	0.161536316	0.464857881	0.552868003	0.066926559	0.206045082	0.83229572	0.5	0.3	0.9	0.341764706	0.146282301	0.914285714	0.533333334	1	0.000149323	0.5	1	0.9	0.202702703	0.144394194	0.433333333	0.1	0.000188878	0.036350844	0	0.028504291	0.339285714	0.246889952	0.19328586	0.243967828	0.452714536	0.633064516	0.109375	0.5	0	1	0.9	1
1	0.217918918	0	1	0.73672079	0.917207902	0.015304571	0.051274173	0.063122792	0.4477921	0.834755418	0.093926535	0.314947682	0.926127366	0.929035344	0.023654885	0.9	0.098048894	0.182346331	0.925115979	0.543153985	0.988172557	0.00190535	0.4375	1	0.8	0.377435102	0.144388541	0.492115038	0	0.000477366	0.06403123	0.161553085	0.064562493	0.342581185	0.903897523	0.925642324	0.106056027	0.467544037	0.046737475	0.1403818	0.940862787	0.294619541	0.440862787	1	1
1	0.517154358	0	1	0.665440887	0.185290649	0.022065059	0.077312088	0.141714503	0.504111176	0.548308634	0.06461176	0.219176075	0.791411377	0.247054199	0.505891602	0.9	0.448095168	0.190597483	0.872061219	0.477448283	0.93823645	0.000322108	0.449448891	1	0.83823645	0.252083198	0.148355805	0.446078817	0	0.000406847	0.024938896	0.063564579	0.040935929	0.307354675	0.437884364	0.379091851	0.247911354	0.471385869	0.492294208	0.157473323	0.691182251	0.655871947	0.152945801	1	1
0	0.116666667	0	0	0.733	0	0.009528215	0.156164659	0.11841805	0.65374677	0.601935038	0.082117706	0.172131148	0.758754864	1	0	1	0.411764706	0.163608727	0.885714286	0.666666667	1	0.085327322	0.5875	1	1	0.743243243	0.155238769	0	0	0.0003609	0.003635084	0.086071429	0.088046588	0.492857143	0.101435407	0.09664293	0.107238606	0.514010508	0.649193548	0.003472222	1	0	0.2	1	0
1	0.679321486	0	0	0.759876683	0	0.008276714	0.147884603	0.354339498	0.515875633	0.597053156	0.05740539	0.135647351	0.835945387	0.747944715	0.072015796	0.9	0.102220068	0.14035439	0.829144549	0.638140968	0.975994735	0.150582061	0.605002468	1	0.936007898	0.135135135	0.154798629	0.456797104	0.036007898	0.036275404	0.025889666	0.13772534	0.033312449	0.390101931	0.324637928	0.201742347	0.274619956	0.462293554	0.566080104	0.087997367	0.819960511	0.036007898	0.172015796	0.9	1
1	0.733333333	0	0	0.775	0	0.009142769	0.172309237	0.178476359	0.470284238	0.420870767	0.057595573	0.117827869	0.836575875	1	0	0.9	0	0.165933691	0.821428571	0.603333334	1	0.18519477	0.59375	1	0.9	0.135135135	0.164688437	0.47	0	0.000263254	0.026383677	0.155714286	0.032263997	0.446428571	0.29569378	0.19837233	0.308310992	0.50525394	0.568548387	0.1	1	0	0.1	0.9	1
0	0.2925401	0	0	0.707641178	0.246773599	0.021324676	0.186160815	0.117463596	0.533752396	0.375229565	0.044847104	0.133042556	0.74116488	0.185080199	0.123386799	0.876613201	0.35884766	0.155929964	0.838911386	0.680349373	0.933333333	0.052634354	0.775	1	0.9616934	0.347918784	0.142526084	0.523037427	0.123386799	0.000257517	0.026940677	0.071647396	0.083495441	0.501377147	0.173826807	0.156457998	0.117335474	0.298733187	0.491317338	0.593615566	1	0.0616934	0.1616934	0.9616934	1
1	0	0	0	0.683	0.2	0.002019735	0.209538152	0.120458867	0.445736434	0.422944022	0.045648893	0.198770492	0.848249027	0	0	1	0.529411765	0.135053632	0.9	0.703333334	0.933333333	0.000315821	0.775	1	0.9	0.428175676	0.178938823	0.536666667	0	0.000395374	0.007973734	0.044702381	0.085982836	0.323214286	0.327272727	0.255340793	0.289544236	0.428633975	0.608870968	0.011111111	1	0	0.1	1	1
0	0.583333333	0	0	0.703	0	0.026857848	0.142028112	0.242362784	0.516795866	0.276434001	0.026408451	0.153688525	0.813229572	0.6	0.1	1	0.5	0.251730863	1	0.7	1	6.70E-06	0.55	1	1	0.648648649	0.240445345	0.7	0	1.14E-05	0.099202627	0.060416667	0.010318758	0.217857143	0.16937799	0.11698881	0.243967828	0.590630473	0.737903226	0.066666667	1	0	0.2	1	0
1	0.083333333	0	1	1	1	0.023234659	0.033413655	0.023082773	0.410852713	0.429163787	0.045397384	0.193647541	0.887159533	1	0	1	0.270588235	0.068746953	1	0.333333333	1	0.001105216	0.5	1	1	0.378378378	0.077116728	0.333333333	0	0.001000184	0.008560038	0.058154762	0.022783	0.214285714	0.113875598	0.04069176	0.243967828	0.498686515	0.77016129	0.013888889	1	0	1	1	0
0	0.5	0	0	0.625	0.3	1	0.146706827	0.043288123	0.510077519	0.614374568	0.074823944	0.164959016	0.79766537	1	0	1	0.352941176	0.109001219	0.842857143	0.643333333	1	0.154347703	0.625	0.8	1	0.472972973	0.147644058	0.436666667	0	0.000421125	0.067542214	0.139464286	0.0431651	0.2975	0.3215311	0.149542218	0.15308311	0.397985989	0.691935484	0	0	0	0	1	0
0	0.4	0	0	0.2	0	0.002019735	0.012851406	0.158068196	0.434108527	0.362819627	1	0.085040984	0.920233463	0	1	0.8	0.026470588	0.077713311	0.714285714	0.666666667	1	7.21E-06	0	0.8	0.9	0.337837838	0.162849075	0.37	0	0.100112701	0.021927767	0.146011905	0.010931753	0.282142857	0.133014354	0.140386572	0.117962466	0.260070053	0.826612903	0.003472222	0	0	0.1	1	0
0	0.316666667	0	0	1	0	0.012257169	0.037349398	0.010508303	0.348837209	0.348997927	0.046906439	0.087090164	0.782101167	1	0	1	0.235294118	0.185275475	0.571428571	0.666666667	1	6.54E-07	1	1	1	0.391891892	0.078787609	0.666666667	0	7.31E-07	0.015243902	0.06625	0.022578668	0.221428571	0.224880383	0.231943032	0.064343164	0.682574431	0.725806452	0.15625	0.5	0	0	1	0
1	0.766666667	0	1	0.72	1	0.009497379	0.02188755	0.145899354	0.452196382	0.417415342	0.053948692	0.137295082	0.813229572	1	0	0.9	0.394117647	0.064358849	1	0.666666667	1	0.000671971	0.51	1	1	0.533783784	0.141724126	0.333333333	0	0.000715728	0.067659475	0.197142857	0.006538619	0.425	0.269856459	0.262461851	0.107238606	0.459281961	0.608870968	0.1	1	0	0	1	0
1	0.416666667	0	1	0.65	0	0.009713228	0.07186747	0.04643174	0.599483204	0.425708362	0.052188129	0.155737705	0.865758755	0	1	0.9	0.176470588	0.098000975	0.857142857	0	1	0.00026428	0.43125	1	1	0.202702703	0.16018402	0.466666667	0	0.000247491	0.039985929	0.037738095	0.019319575	0.439285714	0.150239234	0.02543235	0.351206434	0.345446585	0.661290323	0.015625	1	0.1	0.5	0.9	1
0	0.239683342	0	0	0.719269665	0.105822245	0.023930298	0.215490301	0.056315293	0.583103581	0.362615053	0.044155819	0.117914836	0.684537536	0.079366684	0.052911122	0.947088878	0.456269919	0.180170625	0.861564282	0.65920667	0.933333333	0.022655538	0.775	1	0.926455561	0.419346835	0.144630981	0.473704453	0.052911122	0.000299508	0.029502527	0.055203072	0.077429262	0.600546492	0.133025099	0.114158253	0.119224903	0.314161313	0.420273309	0.587742593	1	0.026455561	0.126455561	0.926455561	1
1	0.583333333	0	0	0.733	0	0.006737589	0.104477912	0.666877931	0.596899225	0.91015895	0.057067404	0.167315574	0.834824903	0.3	0.2	0.9	0.283882353	0.094895661	0.842857143	0.7	0.933333333	0.089069445	0.625	1	1	0.135135135	0.137222773	0.433333333	0.1	0.100275062	0.025011726	0.105755952	0.035175725	0.29	0.376076555	0.207731434	0.214745308	0.385945709	0.561693548	0.066666667	0.5	0.1	0.3	0.9	1
1	0.366666667	0	0	0.25	1	0.00275979	1	0.062492078	0.400516796	0.324118867	0.043762575	0.087090164	0.881322957	0	0	1	0.317647059	0.134568503	0.428571429	0.666666667	1	0.219930519	0.0625	1	0	0.337837838	0.219954218	0.266666667	0	0.10038765	0.004221388	0.036428571	0.009194933	0.382142857	0.129186603	0.130213632	0.058981233	0.279772329	0.72983871	0.006944444	0	0	0	1	0
0	0.6	1	0	0.645	0.4	0.014281529	0.178253012	0.116360755	0.416537468	0.387629579	0.128131288	0.15727459	0.720622568	0.6	0	0.9	0.319235294	0.173813749	0.8	0.67	1	0.085206818	0.65	1	0.8	0.067567568	0.165844129	0.403333333	0.1	0.000161452	0.011139775	0.128333333	0.013281569	0.493571429	0.336842105	0.202441506	0.410187668	0.413309982	0.741935484	0.04375	1	0.1	0	1	0
1	0.6	0	0	0.5	0	0.025747764	0.052208835	0.141092661	0.484496124	0.514167243	0.051182093	0.284836066	0.795719844	1	0	1	0.205882353	0.03461726	0.857142857	0.666666667	1	8.84E-06	0.375	1	1	0.243243243	0.102179943	0	1	0.000471198	0.038109756	0.052797619	0.518185533	0.503571429	0.115789474	0.070193286	0.198391421	0.308231173	0.939516129	0.025	0.5	0	0	1	1
0	0.516666667	1	1	0.745	0.7	0.015232809	0.109839357	0.101787299	0.369509044	0.469937802	0.056715292	0.182377049	0.871595331	0.7	0.1	1	0.294117647	0.110628962	0.768571428	0.573333334	0.9	0.094052012	0.385	1	0.7	0.202702703	0.092934401	0.3	0	0.000393193	0.029315197	0.057619048	0.071209644	0.38	0.459330144	0.325534079	0.436997319	0.603765324	0.75	0.027777778	0.5	0	0	1	0
1	0.783333333	0	0	0.67	1	0.01947271	0.179457831	0.077931297	0.482170543	0.400829302	0.053948692	0.111680328	0.758754864	1	0	1	0.235294118	0.195514383	0.9	0.566666667	1	0.012175754	0.5625	1	0.8	0.135135135	0.137733506	0.34	0.1	0.000681168	0.036796435	0.088380952	0.033428688	0.296785714	0.981818182	0.975584944	0.09383378	0.413309982	0.205645161	0.069444444	1	0.1	0.3	0.9	1
1	0.2	0	1	0.65	0.4	0.779170521	0.044558233	0.785397389	0.237726098	0.333102972	0.046529175	0.074795082	0.79766537	1	0	0.9	0.176470588	0.185287664	0.821428572	0.466666667	0.9	0.102221496	0.3125	0.9	0.7	0.27027027	0.139249273	0.533333333	0	0.000563408	0.167800188	0.0775	0.029658766	0.371428571	0.283444976	0.232960326	0.174530831	0.422723292	0.62016129	0.055555556	1	0.1	0.4	1	1
1	0.683333333	1	0	0.673	0.4	0.044572926	0.193574297	0.032551654	0.377260982	0.419488597	0.052313883	0.140368852	0.871595331	1	0	0.9	0.329411765	0.076060458	0.571428571	0.666666667	1	0.000831122	0.635	1	0.9	0.540540541	0.060407918	0	0	0.000862544	0.088766417	0.142202381	0.033306089	0.275	0.250717703	0.231943032	0.115281501	0.415499124	0.927419355	0.020833333	1	0	0	1	0
1	0.466666667	0	0	0.725	0.4	0.137773666	0.081767068	0.419444797	0.359173127	0.588804423	0.083249497	0.142418033	0.918287938	0.8	0.1	1	0.235294118	0.215260848	1	0.666666667	1	7.49E-06	0.5	0.8	1	0.202702703	0.194635358	0.366666667	0	0.100584074	0.037992495	0.252202381	0.044850838	0.085714286	0.341626794	0.320447609	0.150134048	0.813922942	0.592741935	0.013888889	0	0	0.1	1	0
0	0.383333333	1	0	0.5	1	0.001958064	0.192891566	0.025884142	0.467700258	0.632342778	0.081991952	0.18954918	0.79766537	1	0	1	0	0.024865919	0.692857143	0.603333334	1	0.085431006	0.0625	1	0.9	0.067567568	0.12373932	0.436666667	0.1	0.000309132	0.003869606	0.019047619	0.086728647	0.367857143	0.590430622	0.628687691	0.016085791	0.36295972	0.084677419	0.03125	1	0	0	0.9	0
1	0.7	1	0	0.503	0.3	0.003191489	0.019879518	0.078374952	0.640826873	1	0.05055332	1	0.922178988	0	0	0.8	0.6	0.065119454	0.714285714	0.333333333	1	0.000618036	0.3475	0.8	0	0.757432432	0.054014013	0	0	0.000868967	0.020520638	0.046488095	0.02227217	0.364285714	0.548325359	0.219735504	1	0.229422067	0.794354839	0.015625	0	0	0	1	0
1	0.5	0	1	0.72	0	0.003654024	0.030923695	0.170358727	0.472868217	0.429854872	0.04778672	0.18545082	0.819066148	1	0	1	0.352941176	0.186768162	0.842857143	1	1	0.154372887	0.5725	1	1	0.472972973	0.136586167	0.666666667	0	0.000270455	0.042565666	0.000952381	0.048733143	0.312142857	0.215311005	0.171922686	0.163538874	0.310420315	0.524193548	0.03125	0.5	0	0	1	0
0	0.3	0	0	0.72	0.3	0.020841813	0.169518072	0.072788693	0.489405685	0.382930201	0.046390845	0.13852459	0.806614786	0.4	0.3	0.8	0.272941177	0.13226548	0.935714286	0.67	1	0.085223929	0.675	1	0.9	0.290540541	0.196863199	0	0	1.17E-06	0.021810507	0.06	0.005925623	0.317857143	0.150239234	0.04577823	0.378016086	0.310420315	0.504032258	0.03125	1	0	0.2	1	1
1	0.6	0	1	0.675	0.3	0.033310207	0.080682731	0.18434022	0.517054264	0.489011748	0.058211771	0.180430328	0.78151751	0.4	0.2	0.9	0.390470588	0.170959776	0.792857143	0.566666667	0.9	0.000357915	0.4375	1	0.8	0.168918919	0.143464071	0.433333333	0	0.000420359	0.015478424	0.058511905	0.026052309	0.25	0.40861244	0.371312309	0.217158177	0.496497373	0.39516129	0.229166667	0.5	1	0	1	1
1	0.4	0	0	0.683	0	0.016697502	0.18628514	0.487641019	0.403100775	0.324809952	0.032696177	0.159836066	0.785992218	0	0	0.8	0.352941176	0.128471477	0.935714286	0.636666667	0.333333333	0.000245158	0.65	0.9	1	0.339189189	0.178602698	0.536666667	0	0.000331062	0.021693246	0.042142857	0.019820188	0.171428571	0.288038278	0.279755849	0.061662198	0.352014011	0.221774194	0.157041667	1	0	0.1	0.9	1
1	0.533333333	1	0	0.2	1	0.010160345	0.073895582	0.092077576	0.467700258	0.570836213	0.070296781	0.209016393	0.83463035	1	0	1	0.358235294	0.049741589	0.857142857	0.666666667	1	6.56E-07	0.375	1	0.8	0.182432432	0.353369053	0.333333333	0	0.00073408	0.062030957	0.142916667	0.083367389	0.228571429	0.603827751	0.618514751	0.09919571	0.44614711	0.733870968	0.104166667	1	0	0	1	0
1	0.633333333	0	1	0.523	0.4	0.005226642	0.024698795	0.544682469	0.403100775	0.394609537	0.033073441	0.228483607	0.819066148	0	0	0	0.382352941	0.033642126	0.857142857	0.333333333	1	0.00097259	0.375	0	0	0.337837838	0.153330344	0.233333333	0	0.001376399	0.038813321	0.291369048	0.019922354	0.385714286	0.151196172	0.109867752	0.09919571	0.356392294	0.564516129	0.013888889	0	0	0.1	1	0
1	0.716666667	0	1	0.653	0	0.003453592	0.029518072	0.796425402	0.397932817	0.542501728	0.056086519	0.241803279	0.799610895	0	0	1	0.735294118	0.236470015	0.571428571	0.666666667	1	6.80E-07	0.69125	1	0.9	0.844594595	0.024205496	0.47	0	8.81E-07	0.017237336	0.395	0.007355946	0.314285714	0.393301435	0.165818922	0.536193029	0.104640981	0.649193548	0.005208333	1	0	0	0.9	0
1	0.433333333	0	1	0.725	0	0.018701819	0.025100402	0.063189251	0.354005168	0.579129233	0.05860161	0.273565574	0.824902724	0.7	0.2	0.9	0.352941176	0.193076548	1	0.666666667	1	6.18E-07	0.5	1	0.9	0.452702703	0.099395141	0.666666667	0	7.25E-07	0.051360225	0.147202381	0.009194933	0.25	0.268899522	0.175991862	0.252010724	0.42206655	0.705645161	0.017361111	1	0	1	1	0
1	0.566666667	0	1	0.75	0	0.015032377	0.039156627	0.009887185	0.408268734	0.484450587	0.0597334	0.154713115	0.86381323	1	0	1	0.327058824	0.105802048	1	0.666666667	1	0.000649867	0.375	1	1	0.344594595	0.091040736	0.666666667	0	0.000509618	0.029080675	0.0725	0.12413159	0.2	0.544497608	0.505595117	0	0.468038529	0.657258065	0.020833333	0	0	0.1	1	0
1	0.233333333	0	1	1	1	0.009349368	0.028674699	0.111812651	0.536950904	0.505943331	0.059796278	0.196311475	0.799416342	1	0	1	0.235294118	0.171782058	0.811428572	0.566666667	1	0.002166829	0.375	1	0.8	0.445810811	0.113207757	0.333333333	0	0.000733141	0.019582552	0.04625	0.01277074	0.322857143	0.158851675	0.12716175	0.112600536	0.336690018	0.096774194	0.013888889	1	0.1	0.3	1	0
1	0.466666667	0	0	0.7	0.1	0.002081406	0.072751004	0.110989986	0.487855297	0.322736697	0.034959759	0.158811475	0.850194553	1	0	1	0.200588235	0.100926377	0.642857143	0	1	1	0.71875	0.9	1	0.202702703	0.126282401	0.4	0.1	0.100303778	0.012664165	0.100833333	0.021557009	0.280357143	0.268899522	0.145473042	0.388739946	0.295096322	0.907258065	0.017361111	1	0	0.2	0.9	1
1	0.518448472	0	1	0.682828947	0.006414497	0.11075021	0.132993615	0.111665187	0.443468233	0.562999894	0.070653711	0.171305915	0.643102036	0.008552663	0.004276332	0.997861834	0.405552824	0.096459532	0.995570942	0.990734615	0.997861834	8.31E-06	0.584292751	1	0.995723668	0.598717515	0.166908103	0.987883727	0	0.000464865	0.291345977	0.053502311	0.017853831	0.38281249	0.523799096	0.42606715	0.26963101	0.370099645	0.631923792	0.174798981	0.989309171	0.021381658	0	0.902138166	1
0	0.566666667	0.4	0	0.583	0.3	0.014056429	0.264698795	0.115849918	0.435658915	0.515272979	0.063581489	0.182581967	0.793190662	0	0	0.7	0.529411765	0.233457582	0.85	0.616666667	1	0.000307277	0.55	0.8	0.9	0.540540541	0.159861539	0.47	0	0.000121298	0.02353424	0.115059524	0.038506334	0.378214286	0.258564593	0.198067142	0.234852547	0.454071804	0.64233871	0.058333333	1	0.1	0	1	0
0	0.4	1	0	0.608	0.4	0.014924453	0.465461847	0.11320573	0.464082687	0.563234278	0.074069416	0.148565574	0.772373541	0.4	0	0.9	0.235294118	0.144451487	0.835714286	0.61	1	0.18521383	0.61875	0.7	1	0.337837838	0.146454112	0.403333333	0	0.000188164	0.015595685	0.113392857	0.111309767	0.257142857	0.452631579	0.349949135	0.313672922	0.864273205	0.540322581	0.291666667	1	0	0	1	0
1	0.566083964	0	1	0.704825189	0	0.010196392	0.063359658	0.047714607	0.50133753	0.65954988	0.081789058	0.234127295	0.759607617	0.219300757	0.649118789	0.505258638	0.419916052	0.334593739	1	0.479533838	1	0.000148826	0.479715038	1	0.943860151	0.380521507	0.333795718	0.55438697	0	0.000216654	0.037648912	0.111644149	0.061916992	0.403759442	0.413816022	0.34703952	0.227034609	0.403938611	0.558997269	0.067251755	1	0.143860151	0.4	0.956139849	1
1	0.316666667	1	0	0.33	0	0.019226025	0.142128514	0.036950184	0.511627907	0.604699378	0.068410463	0.224385246	0.700389105	0	0	1	0.352941176	0.16392077	0.8	0.61	1	0.069229082	0.5875	1	1	0.675675676	0.112682265	0.27	0	0.000318116	0.018527205	0.030416667	0.030741725	0.428571429	0.331100478	0.242115972	0.150134048	0.411120841	0.762096774	0.095555556	0.5	0	0	0.9	0
1	0.583333333	1	1	0.628	1	0.006105458	0.018674699	0.093662061	0.408268734	0.373185902	0.044265594	0.130122951	0.852140078	0.6	0.1	1	0.411764706	0.058995612	0.84	0.64	0.9	0.002180721	0.0625	0	1	0.222972973	0.038407985	0	0	8.13E-06	0.048076923	0.107261905	0.025643645	0.160714286	0.449760766	0.450661241	0.109919571	0.338879159	0.649193548	0.025	0	0	0	1	0
0	0.566666667	0	0	0.67	0.2	0.008957755	0.194518072	0.107478768	0.436175711	0.469937802	0.046277666	0.243852459	0.791828794	0.5	0	0.7	0.176470588	0.108889078	0.828571429	0.516666667	1	0.246783332	0.61875	0.9	0.8	0.405405405	0.231848663	0.47	0	0.000285068	0.019113508	0.066607143	0.027380466	0.248928571	0.267942584	0.196337742	0.268096515	0.531523643	0.439516129	0.036458333	1	0	0	1	0
1	0.497552895	0	1	0.678269342	0	0.096882406	0.125210069	0.104742233	0.447787216	0.576009418	0.071502427	0.186969421	0.664063001	0	0.143353287	0.985664671	0.42527721	0.113107411	1	0.904431142	1	3.85E-05	0.570476797	1	0.985664671	0.576328234	0.165820092	0.923544913	0	0.000454252	0.260509643	0.056021001	0.024455719	0.38776219	0.520417041	0.422159344	0.274620732	0.376438804	0.638830886	0.154696441	1	0.014335329	0.057341315	0.914335329	1
0	0.583333333	1	0	0.67	0.5	0.032747456	0.114859438	0.301812651	0.803617571	0.482377332	0.053571429	0.18545082	0.719844358	1	0	0.9	0.411764706	0.165008045	0.707142857	0.61	1	0.0852781	0.6975	0.9	0.8	0.419594595	0.100358125	0.403333333	0	0.000344726	0.029315197	0	0.041142215	0.65	0.434449761	0.359104781	0.139410188	0.483362522	0.637096774	0.011111111	0.5	0.1	0.1	1	0
0	0.466666667	0	0	0.67	1	0.007015109	0.060040161	0.152896438	0.485529716	0.310988252	0.031438632	0.153688525	0.793774319	0	1	0.8	0.176470588	0.076060458	0.714285714	0.666666667	1	7.95E-07	0.65	1	0.8	0.101351351	0.268154122	0.733333333	1	8.10E-07	0.114094747	0	0.038516551	0.489285714	0.6	0.462868769	0.512064343	0.454903678	0.532258065	0.027777778	1	1	1	0.9	1
0	0.366666667	1	0	0.5	0	0.005720012	0.132911647	0.008201293	0.516795866	0.398756047	0.05055332	0.140368852	0.856031128	0	0	0	0.294117647	0.16732155	0.721428571	0.613333333	1	0.000226049	0.58125	0	0.9	0.405405405	0.141081672	0.433333333	0	0.000187161	0.02673546	0.080297619	0.033714753	0.342857143	0.164593301	0.139369278	0.128686327	0.726357268	0.649193548	0.005833333	0.5	0.1	0	1	0
1	0.083333333	0	0	1	1	0.00453284	0.310441767	0.114932184	0.581395349	0.499654457	0.055583501	0.200819672	0.891050584	0	0	0.8	0.476470588	0.056557777	1	0.666666667	1	0.000938991	1	1	0.9	0.581081081	0.098643245	0.666666667	0	0.000991008	0.029080675	0.046130952	0.095831631	0.135714286	0.311004785	0.232960326	0.219839142	0.555604203	0.762096774	0.052083333	1	0	0	1	1
1	0.8	1	1	0.623	0.4	0.017252544	0.064156627	0.305498796	0.443410853	0.461368348	0.05320674	0.18329918	0.810116732	0.8	0	1	0.371764706	0.127353486	0.664285714	0.666666667	1	0.000466662	0.5725	1	1	0.439189189	0.246989629	0.333333333	0	4.88E-07	0.126758912	0.0875	0.014814058	0.3775	0.457416268	0.398779247	0.278820375	0.400175131	0.697580645	0.0625	1	0	0	0.9	0
0.681820299	0.33636406	0	0	0.697318087	0	0.019621263	0.202583863	0.335794808	0.472163036	0.33382541	0.036177268	0.142883869	0.740184245	0	0	0.86363594	0.409090535	0.150711711	0.917532589	0.638787865	0.524241154	0.00021434	0.689772463	0.93181797	0.96818203	0.381756473	0.168296405	0.504848697	0	0.000331053	0.024789976	0.042370128	0.036701136	0.331654778	0.22896951	0.216961483	0.080428829	0.343655525	0.26796157	0.292679022	1	0	0.1	0.9	1
1	0.395628411	0	0.789617439	0.677980881	0.021038256	0.009460224	0.094384318	0.044380983	0.57556374	0.497677517	0.061765404	0.176862183	0.835470215	0	1	0.921038256	0.242060445	0.091333561	0.887197509	0.140255041	1	0.000208903	0.477271185	1	0.978961744	0.315996555	0.1374206	0.438615659	0	0.000195612	0.04321765	0.045715101	0.033064942	0.424258388	0.192517069	0.078937579	0.334285585	0.386896739	0.629054285	0.022564703	1	0.078961744	0.478961744	0.921038256	1
0	0.616666667	1	0	0.525	0.4	0.012462226	0.116947791	0.108547344	0.430490956	0.457083622	0.045108149	0.14170082	0.696108949	0.5	0.1	0.7	0.117647059	0.145253535	0.8	0.573333333	0.933333333	0.000153307	0.68125	0	0.9	0.27027027	0.150509619	0.406666667	0.1	0.000155869	0.353424015	0.09077381	0.133244789	0.564285714	0.184688995	0.215055951	0.162734584	0.906742557	0.72983871	0.027777778	1	0.1	0.2	0.9	1
0.055331083	0.313832771	0	0	0.713526263	0.288933783	0.019883116	0.168312566	0.071805162	0.489419982	0.393021336	0.04687861	0.147810688	0.808057269	0.377867567	0.338731758	0.805533108	0.264478776	0.130346927	0.939271284	0.669815563	1	0.129704627	0.664625422	1	0.888933783	0.292335063	0.194923255	0.036887389	0	0.055332188	0.021771578	0.060270068	0.010606266	0.321611752	0.153945622	0.048817781	0.375642635	0.316355567	0.512510408	0.029520904	0.944668917	0	0.205533108	0.994466892	1
1	0.55	0	0	0.603	0.1	0.003515264	0.147730924	0.05501331	0.489664083	0.565307533	0.055206237	0.306352459	0.832684825	0	1	0.9	0.12	0.097591419	1	0.666666667	1	0.889124668	0.4875	1	0.7	0.322972973	0.161802546	0.666666667	0	1	0.021106942	0.064880952	0.090519003	0.385714286	0.21722488	0.100712106	0.335120643	0.417688266	0.657258065	0	0	0	0.3	0.9	1
1	0.316666667	0	0	0.783	0.1	0.008510638	0.178895582	0.03668399	0.485788114	0.767795439	0.097711268	0.256147541	0.721789883	0	1	1	0.488235294	0.066309118	1	0.666666667	1	1.06E-06	0.65	1	0.9	0.741216216	0.051983893	0.333333333	0	8.98E-07	0.055347092	0.075654762	0.084654679	0.367857143	0.351196172	0.279755849	0.27077748	0.542469352	0.508064516	0.048611111	1	0	0.4	1	1
1	0.516666667	0	0	0.5	0	0.013012643	0.112851406	0.155025986	0.335917313	0.523151348	0.063631791	0.178278689	0.793774319	1	0	1	0.305882353	0.064358849	0.428571429	0.666666667	1	0.000610079	0.375	0.9	1	0.432432432	0.058848429	0.666666667	0	0.000644155	0.014071295	0.114583333	0.07407029	0.332142857	0.423923445	0.390640895	0.112600536	0.36295972	0.766129032	0.020833333	1	0	1	0.9	1
1	0.516666667	0	1	0.683	0	0.112442183	0.134136546	0.110077323	0.441860465	0.564616448	0.070925553	0.171106557	0.640077821	0	0	1	0.405882353	0.094831789	1	1	1	6.71E-07	0.5875	1	1	0.608108108	0.167420327	1	0	0.000465837	0.297373358	0.053392857	0.017674704	0.385714286	0.526315789	0.427263479	0.27077748	0.367338004	0.637096774	0.173611111	1	0	0	0.9	1
0	0.583333333	1	0	0.608	0.3	0.0062288	0.047188755	0.390417036	0.625322997	0.486523842	0.050176056	0.254098361	0.846303502	1	0	0.9	0.205882353	0.093125305	0.857142857	0.643333334	1	0.177263599	0.60375	1	0.8	0.485135135	0.076965791	0.37	0.1	0.00027251	0.015947467	0.048214286	0.009297098	0.478571429	0.306220096	0.273652085	0.198391421	0.570928196	0.592741935	0.003472222	0	0	0	0.9	0
0	0.2	0	0	0.728	0	0.025886525	0.23751004	0.010406896	0.620155039	0.353144437	0.043636821	0.106557377	0.642023346	0	0	1	0.529411765	0.19836982	0.878571429	0.643333333	0.933333333	0.0001483	0.775	1	0.9	0.472972973	0.146211277	0.436666667	0	0.000331034	0.031425891	0.042857143	0.072874949	0.675	0.102392344	0.082400814	0.120643432	0.325744308	0.366935484	0.583333333	1	0	0.1	0.9	1
0	0.35	0	0	0.695	0.4	0.018492137	0.154277109	0.183937128	0.480103359	0.38894264	0.045598592	0.149487705	0.802723736	0.3	0.2	0.8	0.252941176	0.129578254	0.814285714	0.703333334	0.933333333	0.085223939	0.775	1	1	0.27027027	0.140237878	0.576666667	0.2	0.000211869	0.024155722	0.08952381	0.090089906	0.393571429	0.218181818	0.202441506	0.115281501	0.281961471	0.568548387	0.6	1	0.1	0.2	1	1
1	0.442708653	0	1	0.675	0.3	0.146826251	0.065749529	0.30609078	0.448528886	0.630802234	0.07839934	0.189036227	0.769215735	0.022500769	0.011250384	0.994374808	0.965712799	0.211008791	0.974865701	0.503750128	0.994374808	0.002122566	0.466992127	0.905625192	0.8	0.320173678	0.144243317	0.464791603	0	0.000482114	0.05470904	0.070494135	0.059760353	0.33999312	0.257793369	0.176418251	0.199447087	0.341547492	0.574016773	0.06614074	0.783124424	0.245001537	0.471874039	0.905625192	1
1	0.766666667	1	1	0.528	0	0.003299414	0.093032128	0.190150843	0.442118863	0.527988943	0.04831489	0.247643443	0.84922179	0	0	0.8	0.029411765	0.138740127	0.914285714	0.6	1	0.092201097	0.43125	0.7	0.7	0.27027027	0.124507647	0.466666667	0	0.000317833	0.03424015	0.099821429	0.020800981	0.358928572	0.302105263	0.213326552	0.30616622	0.394921191	0.679435484	0.058333333	0.5	0	0.1	1	0
0	0.516666667	1	0	0.403	0.4	0.1187712	0.106345381	0.09927494	0.456072351	0.540359364	0.059255533	0.193954918	0.738910506	0.9	0	0.8	0.235294118	0.095697221	0.742857143	0.64	1	0.08891463	0.525	0.8	0.9	0.337837838	0.13946231	0.506666667	0.1	0.100056841	0.061327392	0.351904762	1	0.44	0.325358852	0.192472024	0.249329759	0.445490368	0.608870968	0.109375	0	0	0	0.9	1
1	0.5	1	1	0.683	0.3	0.02333025	0.047851406	0.155847382	0.436175711	0.471112647	0.055721831	0.176127049	0.813424125	0	0	1	0.294117647	0.194368601	0.911428571	0.533333334	0.933333333	0.094128539	0.4475	0.8	0.7	0.383108108	0.126407717	0.3	0	0.000513221	0.05885319	0.091375	0.021097262	0.365714286	0.318755981	0.242726348	0.248257373	0.432355517	0.627419355	0.027777778	1	0	0.2	1	0
1	0.25	0	1	0.725	0	0.001958064	0.04311245	0.05285841	0.651162791	0.488597097	0.066272636	0.12192623	0.791828794	1	0	1	0.305882353	0.51243296	1	0.666666667	1	0.001149425	0.59375	0.9	0.8	0.422297297	0.158982378	0.433333333	0	0.000673805	0.008208255	0	0.026787904	0.403571429	0.035406699	0.02543235	0.08310992	0.389229422	0.762096774	0.03125	1	0	0.3	1	0
0	0.366666667	1	0	0.678	0	0.012334258	0.229056225	0.019254658	0.369509044	0.463026952	0.052565392	0.219262295	0.778210117	0	0	1	0.529411765	0.245607752	0.807142857	0.576666667	1	0.000231345	0.6125	0.9	0.8	0.439864865	0.14673482	0.303333333	0	0.00030634	0.012546904	0.05827381	0.096475276	0.285714286	0.336842105	0.302136317	0.219839142	0.691330998	0.709677419	0.0125	0.5	0	0	1	0
1	0.766666667	1	0	0.528	1	0.002775208	0.072891566	0.284953733	0.441860465	0.304768487	0.031187123	0.157786885	0.805447471	0.6	0.1	0.9	0.405882353	0.018820088	0.714285714	0.333333333	0.333333333	0.61653404	0.41	1	0.7	0.587837838	0.94903813	0	0	0	0.015947467	0.056369048	0.055986923	0.417857143	0.054545455	0	0.246648794	0.321366025	0.620967742	0.009722222	0.5	0	0	1	0
0	0.5	1	0	0.5	1	0.001896392	0.205240964	0.244517683	0.560723514	0.350380097	0.03722334	0.168032787	0.894941634	1	0	1	0.176470588	0.148269137	0.635714286	0.6	1	0.085437368	0.375	0.9	0.8	0.27027027	0.15751061	0.333333333	0	0.000585851	0.008090994	0.038928571	0.100980793	0.810714286	0.133014354	0.105798576	0.152815013	0.290718039	0.661290323	0.004166667	0.5	0.1	0.1	1	0
1	0.399333462	0	0	0.717228582	0.06308567	0.005249444	0.13761689	0.494521867	0.549218195	0.756477549	0.053465682	0.177237347	0.839059252	0.205371495	0.13691433	0.931542835	0.361329291	0.107562624	0.86088162	0.701051428	0.933333333	0.061074036	0.672314253	1	0.968457165	0.22756843	0.150381198	0.465927596	0.068457165	0.068770177	0.01963746	0.086497925	0.051201728	0.300476727	0.360682444	0.222748776	0.238339011	0.399410798	0.576574644	0.04914287	0.657714175	0.068457165	0.23691433	0.931542835	1
1	0.22737358	0	0	0.683	0.08631321	0.010363076	0.196320351	0.329177668	0.421500878	0.367161285	0.038286129	0.176638842	0.812860143	0	0	0.88631321	0.429099891	0.131312112	0.920301213	0.665437737	0.592272964	0.000275654	0.703945756	0.943156605	0.956843395	0.377592736	0.178747758	0.536666667	0	0.000358817	0.01577237	0.043247461	0.048373741	0.236934133	0.304970534	0.26921914	0.160008349	0.385080586	0.38883202	0.094062993	1	0	0.1	0.943156605	1
